# Supplementary material for: Genotype–Phenotype Associations in Phelan–McDermid Syndrome: Insights into Novel Genes Beyond SHANK3
Source: Int J Mol Sci. 2025 May 13;26(10):4653. doi: 10.3390/ijms26104653 (PMC12111097; doi:10.3390/ijms26104653)
Supplement: Supplementary file 1 [file ijms-26-04653-s001.zip]

Archive with 2 entries (2 files):
- newSupplemental data - copia.pdf
- TAableS1 suppl data. Spearman analysis.xlsx
