# Supplementary material for: Genotype–Phenotype Associations in Phelan–McDermid Syndrome: Insights into Novel Genes Beyond SHANK3
Source: Int J Mol Sci. 2025 May 13;26(10):4653. doi: 10.3390/ijms26104653 (PMC12111097; doi:10.3390/ijms26104653)
Supplement: Supplementary file 1 [file ijms-26-04653-s001.zip › TAableS1 suppl data. Spearman analysis.xlsx]

## Sheet: Hoja1
			gender	Growth anomalies	be able to walk before 15 months	ability to make sentences	hypotonia	ALTERATION OF BEHAVIOUR in general	regression	seizures	High pain threshold	Decreased perspiration 0 increased,1 normal, 2 yes	Craniofacial anomalies	midrocephaly	macrocephaly	dolychocephaly	flat midface	Epicanthal folds	strabismus	Ptosis	Deep set eyes	Long eye lashes	full brow	full/puffy eyelids	Wide nasal bridge	Bulbous nose	Prominent/dysplastic ears	full/puffy cheeks	Wide space teeth/maloclussion	Pointed chin	toe syndactyly	Hypoplastic/dysplastic toenails	Large, fleshy hands	fith finger clinodactily	heart diseases	alt oftalmo	spincther control	nephro-urogenital anomalies	alte linea media	sleeping problems	skin anomalies	recurrent infections	herniae	alt RMN	obesity	hearing problems	lymphedema	GI anomalies	poor visual contact
Rho de Spearman	size of deletions	Coeficiente de correlación	0.0690121	,227**	-,266**	-,422**	,304**	0.0103632	-0.00362986	,162*	0.113109	0.0205565	0.0642371			0.10971	0.0629929	-0.0231786	,172*	-0.0210619	,150*	0.0828957	0.0807312	,151*	0.115297	0.103589	,176*	0.109555	0.0518024	-0.0558538	,223**	0.126263	,266**	0.0648938	-0.00199044	0.132411	-,277**	,197**	0.117055	0.0371957	,144*	0.0558764	,178*	0.14362	0.138901	0.105301	,277**	0.04161	0.0751728
		Sig. (bilateral)	0.345379	0.00175541	0.000235754	1.73081e-09	2.33062e-05	0.888053	0.96057	0.0268351	0.12324	0.780053	0.381136			0.133937	0.391727	0.752206	0.0188914	0.774788	0.0408571	0.259353	0.272041	0.0386286	0.116104	0.158287	0.0156999	0.135544	0.481364	0.447697	0.00220282	0.0850813	0.000239414	0.377566	0.978314	0.0708372	0.000124955	0.00677929	0.109648	0.613272	0.0479013	0.447513	0.0146404	0.164979	0.0572964	0.151487	0.000124562	0.571776	0.306531
		N	189	188	187	187	187	187	188	187	187	187	188	37	49	188	187	188	187	187	187	187	187	187	187	187	188	187	187	187	187	187	187	187	189	187	187	188	188	187	188	187	187	95	188	187	187	187	187
	GFAP	Coeficiente de correlación	0.0334093	,222**	-,432**	-,497**	,594**	,384**	,424**	,207**	,358**	,293**	0.00770716			-0.00283545	-0.071244	0.10196	,145*	,139*	0.120125	,249**	,279**	0.0268397	,237**	,210**	,200**	0.136115	,243**	0.0634053	,217**	,280**	,323**	,172*	0.123983	,283**	-0.135026	,206**	,186**	,246**	,175*	,143*	0.0872116	0.0405787	0.022648	,200**	,199**	,346**	0.0943003
		Sig. (bilateral)	0.633555	0.00135414	1.14751e-10	3.99607e-14	7.41928e-21	1.39938e-08	2.3092e-10	0.00295891	1.747e-07	2.29292e-05	0.912666			0.967815	0.31125	0.145751	0.0383225	0.0468823	0.0870099	0.000333462	5.44038e-05	0.703159	0.000627645	0.0026259	0.00400204	0.0522338	0.000456875	0.367614	0.0018541	4.99617e-05	2.46742e-06	0.0140393	0.0758132	4.22117e-05	0.0541625	0.00308472	0.00770333	0.000397305	0.0119959	0.0413464	0.214849	0.682547	0.747204	0.00412313	0.00432678	4.15268e-07	0.179728
		N	206	205	204	204	204	204	205	204	202	202	205	39	53	205	204	205	204	204	204	204	204	204	204	204	205	204	204	204	204	204	204	204	206	204	204	205	205	204	205	204	204	104	205	204	204	204	204
	Age at diagnosis	Coeficiente de correlación	0.0314004	-0.130269	,160*	,264**	-,199**	0.0830536	-0.0697382	0.0736645	-0.0698131	-0.0117947	-0.0132316			0.12759	-0.099356	-0.0396356	-0.0694007	-0.0297502	-0.00251056	-0.120187	-0.0335309	-0.0464453	-0.0779226	0.00856005	-0.068036	-,145*	-0.0534575	0.0875604	-,240**	-,180*	-0.13644	-0.0859701	-0.124692	-0.107025	,270**	-0.136264	-,194**	0.0357289	-0.0032663	-0.018099	-,169*	-0.165388	-0.0256082	-0.0806533	-0.104411	-0.0174646	-0.0308117
		Sig. (bilateral)	0.657315	0.0646233	0.023657	0.000149302	0.00459449	0.241129	0.324027	0.298677	0.327172	0.868675	0.851741			0.0703662	0.160526	0.575444	0.327595	0.675038	0.971784	0.0892292	0.636534	0.512646	0.271539	0.904004	0.336005	0.0395291	0.451028	0.216452	0.00060834	0.0103763	0.0534393	0.224945	0.0770418	0.130475	0.000103795	0.0537523	0.00556954	0.614581	0.963203	0.798709	0.016522	0.0983624	0.71753	0.255045	0.140191	0.805622	0.664136
		N	202	202	201	201	201	201	202	201	199	199	202	38	53	202	201	202	201	201	201	201	201	201	201	201	202	201	201	201	201	201	201	201	202	201	201	201	202	201	202	201	201	101	202	201	201	201	201
	N. total Genes	Coeficiente de correlación	0.0769226	,206**	-,245**	-,412**	,315**	0.0191232	0.0199234	,157*	0.10706	0.0239635	0.0629005			0.130787	0.092989	0.00272231	,165*	0.0123961	,175*	0.0898903	0.107753	,191**	0.125159	0.0825766	,172*	0.132349	0.0388141	-0.0710057	,228**	0.121374	,275**	0.0400933	-0.0148072	0.101234	-,268**	,179*	0.119229	0.0354178	0.112493	0.0180484	,172*	0.116047	,145*	0.0978169	,291**	0.0302155	0.0891511
		Sig. (bilateral)	0.292774	0.00457832	0.000735745	4.47147e-09	1.15285e-05	0.795037	0.786098	0.0314312	0.144729	0.744768	0.391143			0.0736149	0.205576	0.970423	0.0243107	0.866281	0.0167067	0.221153	0.142132	0.00869522	0.0878648	0.261197	0.0179355	0.0709708	0.597906	0.334196	0.00167944	0.0979745	0.000141932	0.585883	0.83974	0.168013	0.000204927	0.0141213	0.103164	0.63035	0.124288	0.806322	0.018626	0.262755	0.0474594	0.182908	5.29834e-05	0.681429	0.22499
		N	189	188	187	187	187	187	188	187	187	187	188	37	49	188	187	188	187	187	187	187	187	187	187	187	188	187	187	187	187	187	187	187	189	187	187	188	188	187	188	187	187	95	188	187	187	187	187
	number of OMIM genes	Coeficiente de correlación	0.0773016	,221**	-,247**	-,415**	,338**	0.0199614	0.0305947	,164*	0.124054	0.0463229	0.0771513			0.142308	0.0818184	0.052729	,180*	0.0296224	,161*	0.0989673	0.114735	,172*	0.119752	0.0857058	,167*	0.119289	0.0354591	-0.0505831	,244**	,163*	,298**	0.0645994	-0.0363535	0.08309	-,252**	,160*	0.118367	0.0267273	0.0825887	-0.00222365	,167*	0.101505	0.118495	0.104304	,284**	0.023407	0.0627902
		Sig. (bilateral)	0.290396	0.0022865	0.000668434	3.37129e-09	2.17086e-06	0.786264	0.67683	0.0249358	0.0907254	0.528991	0.292635			0.0513976	0.265616	0.472349	0.0135649	0.687351	0.0280666	0.177789	0.117906	0.0188346	0.102578	0.243494	0.0221001	0.103924	0.629951	0.491758	0.00076702	0.0254004	3.34716e-05	0.379738	0.619452	0.258233	0.0004965	0.0282513	0.105699	0.716527	0.259838	0.975904	0.0227485	0.327688	0.10532	0.155418	8.11823e-05	0.750498	0.393255
		N	189	188	187	187	187	187	188	187	187	187	188	37	49	188	187	188	187	187	187	187	187	187	187	187	188	187	187	187	187	187	187	187	189	187	187	188	188	187	188	187	187	95	188	187	187	187	187
	genes with AD inheritance	Coeficiente de correlación	0.0264054	,210**	-0.139173	-,271**	,267**	0.0111689	-0.0312462	,189**	0.0909505	-0.0121298	0.0686529			0.0987422	0.0723015	0.0204192	,174*	-0.0066366	,165*	0.0681976	0.0261725	0.0652536	0.138578	0.0836202	,156*	0.0217467	0.103964	-0.0191132	,176*	0.119154	,247**	0.0259521	0.0010893	0.0842242	-,229**	,155*	0.129062	0.0318452	0.0945116	0.0263133	,173*	0.066267	0.124471	,146*	,340**	0.00135749	0.07643
		Sig. (bilateral)	0.718347	0.00384852	0.0574774	0.000175793	0.000215618	0.879413	0.670347	0.00961863	0.215732	0.869128	0.349197			0.17761	0.325427	0.780908	0.0174296	0.928171	0.024038	0.353711	0.722166	0.374921	0.0585636	0.255197	0.0324407	0.767671	0.156776	0.795142	0.0160857	0.104318	0.000646762	0.724412	0.988131	0.251769	0.00165776	0.0339965	0.0775301	0.665257	0.197007	0.720734	0.0181771	0.523446	0.0887741	0.0457794	1.89359e-06	0.985289	0.29849
		N	189	188	187	187	187	187	188	187	187	187	188	37	49	188	187	188	187	187	187	187	187	187	187	187	188	187	187	187	187	187	187	187	189	187	187	188	188	187	188	187	187	95	188	187	187	187	187
	genes with AR inheritance	Coeficiente de correlación	0.112262	,227**	-,241**	-,426**	,339**	0.00773402	0.0483459	,177*	0.11653	0.0580384	0.0834557			0.139056	0.0929017	0.0657626	,177*	0.0380626	,166*	0.101301	0.125878	,183*	0.12509	0.0743537	,174*	0.135899	0.044376	-0.0523378	,242**	,195**	,308**	0.0867657	-0.0452822	0.0766921	-,256**	,146*	0.127561	0.0198825	0.0724162	-0.0145969	,166*	0.0933402	0.10769	0.0905034	,293**	0.0134888	0.061645
		Sig. (bilateral)	0.124054	0.00176631	0.000872676	1.22827e-09	2.02555e-06	0.916333	0.509993	0.0154058	0.112229	0.430108	0.254852			0.0570178	0.206004	0.369907	0.015379	0.60502	0.0233764	0.16773	0.0860423	0.0120593	0.0880412	0.311847	0.0166947	0.063661	0.546468	0.476838	0.000849023	0.00736747	1.76442e-05	0.237692	0.536104	0.29683	0.000397529	0.0458422	0.081073	0.787088	0.32335	0.842824	0.0229497	0.368285	0.141289	0.218006	4.79781e-05	0.854619	0.401959
		N	189	188	187	187	187	187	188	187	187	187	188	37	49	188	187	188	187	187	187	187	187	187	187	187	188	187	187	187	187	187	187	187	189	187	187	188	188	187	188	187	187	95	188	187	187	187	187
*. La correlación es significativa en el nivel 0,05 (2 colas).
**. La correlación es significativa en el nivel 0,01 (2 colas).
[truncated: 12 more columns]
